# Supplementary material for: Population genomics reveals the expansion of highly inbred Plasmodium vivax lineages in the main malaria hotspot of Brazil
Source: PLoS Negl Trop Dis. 2020 Oct 28;14(10):e0008808. doi: 10.1371/journal.pntd.0008808 (PMC7592762; doi:10.1371/journal.pntd.0008808)
Supplement: S1 Table — (XLSX) [file pntd.0008808.s002.xlsx]

## Sheet: Sheet1
S1 Table. Comparison of originally calculated FWS estimates for Ethiopian genomes of P. vivax (Alburn et al., 2019) and those obtained for the same samples after applying to raw reads the SNP call and filtering processes described in the main text.
Sample ID	FWS (Auburn, 2019)	FWS Score recalculated	ENA Accession Number
QS0035-C	0.997012	0.959619	ERR925438
QS0028-C	0.996846	0.94983	ERR925436
QS0016-C	0.995901	0.949614	ERR925411
QS0014-C	0.9955	0.94923	ERR925409
QS0002-C	0.995168	0.946207	ERR775190
QS0018-C	0.994765	0.946111	ERR925412
QS0013-C	0.994554	0.946063	ERR925435
QS0042-C	0.99363	0.944576	ERR925424
QS0033-C	0.993572	0.944096	ERR925421
QS0044-C	0.992123	0.943544	ERR925440
QS0037-C	0.991154	0.942416	ERR925439
QS0003-C	0.990147	0.941097	ERR775191
QS0053-C	0.990052	0.940065	ERR925431
QS0027-C	0.989046	0.938961	ERR925417
QS0049-C	0.988502	0.926653	ERR925441
QS0025-C	0.895986	0.893782	ERR925416
QS0015-C	0.803209	0.806471	ERR925410
QS0004-C	0.654544	0.649267	ERR775192
QS0012-C	0.515064	0.508307	ERR925434
QS0011-C	0.479913	0.431289	ERR925433
QS0032-C	0.467735	0.428482	ERR925420
QS0031-C	0.287374	0.26516	ERR925437
