# Supplementary material for: Population genomics reveals the expansion of highly inbred Plasmodium vivax lineages in the main malaria hotspot of Brazil
Source: PLoS Negl Trop Dis. 2020 Oct 28;14(10):e0008808. doi: 10.1371/journal.pntd.0008808 (PMC7592762; doi:10.1371/journal.pntd.0008808)
Supplement: S2 Table — (XLSX) [file pntd.0008808.s003.xlsx]

## Sheet: Sheet1
S2 Table.. Newly generated P. vivax genome sequences from Mâncio Lima and their SRA accession numbers
Isolate	Date	Average depth (X)	Reads	PvP01 Coverage (%)	FWS	Number of SNPs	SRA acession
40	2016-08-25	89.2774	8630148	53.8	0.930604	2072	SAMN15423781
43	2016-08-31	44	4289932	80.59	0.92308	2329	SAMN15423782
44	2016-08-31	84.2497	8144142	67.95	0.930573	2074	SAMN15423783
132	2016-11-23	10	1002476	62.98	0.915464	2708	SAMN15423785
140	2016-11-30	217.185	20994574	69.11	0.934151	1994	SAMN15423774
1.15	2014-07-28	65	6328016	86.64	0.947823	1568	SAMN15423763
1.20	2014-08-25	271.854	26279252	56.01	0.940605	1766	SAMN15423764
1.26	2014-09-10	206	19971940	85.06	0.941278	1776	SAMN15423765
1.29	2014-10-08	157	15188760	85.85	0.930267	2104	SAMN15423766
1.3	2014-06-24	164	15943458	80.17	0.90375	2988	SAMN15423767
1.35	2014-10-23	278	26883534	62.02	0.938861	1845	SAMN15423768
1.4	2014-06-30	120	11623396	57.66	0.950912	1497	SAMN15423769
1.44	2014-12-01	346.5	16654717.5	92.58	0.973361	813	SAMN15423770
1.45	2014-12-05	39	3816718	75.86	0.956325	1331	SAMN15423770
1.50	2015-01-16	339.5	16309602	92.92	0.972199	850	SAMN15423791
1.54	2015-01-21	364	17484264.5	90.02	0.95761	1279	SAMN15423792
1.58	2015-01-22	360	17292694	90.13	0.967672	997	SAMN15423793
1.65	2015-02-03	45	4365720	61.68	0.954123	1365	SAMN15423771
1.67	2015-02-11	387	18586960.5	90.1	0.969538	935	SAMN15423795
1.68	2015-02-12	44	4273044	84.22	0.946783	1590	SAMN15423772
1.73	2015-01-30	343	16490623	19.92	0.937271	1887	SAMN15423794
1.76	2015-05-13	360	17289140	59.64	0.963757	1128	SAMN15423799
1.86	2015-06-05	135	13131286	76.34	0.936629	1914	SAMN15423773
131	2016-11-23	11.3132	1093608	84.9	0.929564	2145	SAMN15423784
1382.446	2018-04-24	191.331	18495364	90.59	0.941583	1777	SAMN15423787
162B	2018-10-11	146	14157986	85.41	0.938372	1891	SAMN15423788
2.1	2014-06-09	426.5	20479368	91.15	0.974003	798	SAMN15423789
2.2	2014-06-11	24	2348152	71.82	0.96547	1047	SAMN15423775
2.4	2014-06-11	49	4763220	88.14	0.954827	1342	SAMN15423776
2.43	2014-11-26	99	9649420	81.85	0.934365	2013	SAMN15423777
2.45	2014-04-11	480	46417362	57.88	0.933998	1989	SAMN15423778
2.47	2015-01-05	82	7898338	83.35	0.934212	1965	SAMN15423786
2.62	2015-03-02	431.5	20724466.5	89.5	0.965806	1058	SAMN15423796
2.64	2015-03-05	88	8589294	87.98	0.945345	1680	SAMN15423779
2.74	2015-04-06	360	17286499	11.02	0.94088	1801	SAMN15423797
2.75	2015-04-07	370	17781363.5	76.57	0.970058	926	SAMN15423798
2.82	2015-06-01	367	17644306	90.07	0.953144	1466	SAMN15423800
2.83	2015-06-01	15.8551	1532662	79.44	0.958466	1253	SAMN15423780
