# Supplementary material for: Population genomics reveals the expansion of highly inbred Plasmodium vivax lineages in the main malaria hotspot of Brazil
Source: PLoS Negl Trop Dis. 2020 Oct 28;14(10):e0008808. doi: 10.1371/journal.pntd.0008808 (PMC7592762; doi:10.1371/journal.pntd.0008808)
Supplement: S3 Table — (XLSX) [file pntd.0008808.s004.xlsx]

## Sheet: Sheet1
S3 Table. Complete list of highly diverse genome domains (1-kb windows) in the Mâncio Lima (ML) population, with genome positions, identifiers in the PVP01 reference genome and associated pi values
Chromosome	Bin starts at	Bin ends at	No. Variants	PI	Gene annotation 1	Accession number 1	Gene annotation 2	Accession number 2
PvP01_01_v1	604001	605000	18	0.00419778	conserved protein	PVP01_0113500.1
PvP01_02_v1	100001	101000	24	0.00657752	hypothetical protein	PVP01_0202000.1
PvP01_02_v1	118001	119000	18	0.00539306	Plasmodium exported protein	PVP01_0202300.1
PvP01_02_v1	147001	148000	22	0.00705963	18S ribosomal RNA	PVP01_0202900.1
PvP01_02_v1	149001	150000	29	0.0070602
PvP01_02_v1	659001	660000	13	0.00573189	dynein heavy chain	PVP01_0215600.1
PvP01_02_v1	726001	727000	43	0.010642	Plasmodium exported protein	PVP01_0216800.1
PvP01_02_v1	729001	730000	34	0.00782247	knob-associated histidine-rich protein	PVP01_0216900.1
PvP01_03_v1	112001	113000	33	0.010712
PvP01_03_v1	113001	114000	30	0.00516584
PvP01_03_v1	114001	115000	22	0.00611798
PvP01_03_v1	118001	119000	22	0.00556638
PvP01_03_v1	120001	121000	28	0.00655312
PvP01_03_v1	121001	122000	28	0.00794886
PvP01_03_v1	122001	123000	14	0.00426039	conserved Plasmodium protein	PVP01_0302600.1
PvP01_03_v1	124001	125000	41	0.0153786	conserved Plasmodium protein	PVP01_0302600.1
PvP01_03_v1	125001	126000	22	0.0067134	conserved Plasmodium protein	PVP01_0302600.1
PvP01_03_v1	126001	127000	20	0.00815551
PvP01_03_v1	250001	251000	27	0.00633631
PvP01_03_v1	251001	252000	75	0.0224454	liver specific protein 2, LISP2	PVP01_0304700.1
PvP01_04_v1	186001	187000	18	0.00450334
PvP01_04_v1	187001	188000	27	0.00980486
PvP01_04_v1	194001	195000	42	0.00829684
PvP01_04_v1	195001	196000	33	0.00982057
PvP01_04_v1	200001	201000	15	0.00454618
PvP01_04_v1	210001	211000	24	0.00687483
PvP01_04_v1	211001	212000	58	0.0183636
PvP01_04_v1	212001	213000	104	0.0313917	Plasmodium exported protein	PVP01_0404700.1
PvP01_04_v1	213001	214000	73	0.0102439
PvP01_04_v1	214001	215000	50	0.0131935
PvP01_04_v1	762001	763000	53	0.0135327
PvP01_04_v1	763001	764000	36	0.0107369	merozoite surface protein 5, MSP5	PVP01_0418400.1
PvP01_04_v1	970001	971000	16	0.00483093
PvP01_04_v1	971001	972000	119	0.0306766	PIR	PVP01_0423700.1
PvP01_04_v1	972001	973000	94	0.0260289	PIR	PVP01_0423700.1
PvP01_04_v1	973001	974000	68	0.0241935
PvP01_05_v1	194001	195000	29	0.00427253
PvP01_05_v1	195001	196000	17	0.0041807
PvP01_05_v1	196001	197000	54	0.0121574	28S ribosomal RNA	PVP01_0504500.1
PvP01_05_v1	198001	199000	29	0.0111958	28S ribosomal RNA	PVP01_0504500.1
PvP01_05_v1	210001	211000	23	0.00647625
PvP01_05_v1	495001	496000	23	0.00851643	conserved Plasmodium protein	PVP01_0511400.1
PvP01_05_v1	1010001	1011000	29	0.00455093	Plasmodium exported protein , PHIST	PVP01_0524900.1
PvP01_05_v1	1011001	1012000	49	0.00707616	Plasmodium exported protein , PHIST	PVP01_0524900.1
PvP01_05_v1	1017001	1018000	50	0.00736129
PvP01_05_v1	1369001	1370000	23	0.00699167	cysteine-rich protective antigen, CyRPA	PVP01_0532400.1
PvP01_05_v1	1404001	1405000	27	0.00923027
PvP01_06_v1	220001	221000	21	0.00570864
PvP01_06_v1	828001	829000	25	0.00800849	hypothetical protein	PVP01_0620400.1
PvP01_06_v1	829001	830000	72	0.0215114	hypothetical protein	PVP01_0620400.1
PvP01_06_v1	838001	839000	37	0.00874544
PvP01_06_v1	839001	840000	38	0.00841994	hypothetical protein	PVP01_0620700.1
PvP01_06_v1	921001	922000	13	0.0044702
PvP01_06_v1	972001	973000	20	0.00535921	PIR	PVP01_0623600.1
PvP01_06_v1	983001	984000	21	0.00751488
PvP01_07_v1	38001	39000	34	0.0140912
PvP01_07_v1	39001	40000	37	0.00756435
PvP01_07_v1	40001	41000	111	0.0389721	PIR
PvP01_07_v1	41001	42000	61	0.015355
PvP01_07_v1	42001	43000	34	0.00761328
PvP01_07_v1	1173001	1174000	13	0.00441858	RNA-binding protein	PVP01_0727700.1
PvP01_07_v1	1215001	1216000	14	0.00430179	merozoite surface protein 1, MSP1	PVP01_0728900.1
PvP01_07_v1	1216001	1217000	132	0.0280269	merozoite surface protein 1, MSP1	PVP01_0728900.1
PvP01_07_v1	1217001	1218000	32	0.00535304
PvP01_07_v1	1218001	1219000	41	0.00891951	merozoite surface protein 1, MSP1	PVP01_0728900.1
PvP01_07_v1	1219001	1220000	65	0.0120987
PvP01_07_v1	1278001	1279000	31	0.00454731
PvP01_07_v1	1415001	1416000	34	0.00843615
PvP01_07_v1	1450001	1451000	27	0.00700234
PvP01_07_v1	1455001	1456000	17	0.00441837
PvP01_07_v1	1459001	1460000	26	0.0060704	Plasmodium exported protein	PVP01_0735200.1
PvP01_07_v1	1460001	1461000	16	0.00410717	Plasmodium exported protein	PVP01_0735200.1
PvP01_08_v1	29001	30000	38	0.0116807	PIR	PVP01_0800600.1
PvP01_08_v1	105001	106000	14	0.00437895	28S ribosomal RNA	PVP01_0801900.1
PvP01_08_v1	106001	107000	11	0.00443812
PvP01_08_v1	107001	108000	17	0.00531356	5.8S ribosomal RNA	PVP01_0802000.1
PvP01_08_v1	108001	109000	15	0.00517886
PvP01_08_v1	1610001	1611000	23	0.00901026	Plasmodium exported protein	PVP01_0838000.1
PvP01_08_v1	1613001	1614000	25	0.00872239
PvP01_08_v1	1630001	1631000	37	0.00666242
PvP01_08_v1	1631001	1632000	72	0.0148795
PvP01_08_v1	1632001	1633000	70	0.0171934
PvP01_09_v1	225001	226000	47	0.00587927
PvP01_09_v1	226001	227000	126	0.0165359
PvP01_09_v1	227001	228000	84	0.0126586
PvP01_09_v1	228001	229000	98	0.00944327	hypothetical protein	PVP01_0903500.1
PvP01_09_v1	229001	230000	107	0.0167819	hypothetical protein	PVP01_0903500.1
PvP01_09_v1	230001	231000	93	0.0146652
PvP01_09_v1	231001	232000	67	0.0083302
PvP01_09_v1	232001	233000	91	0.0154143
PvP01_09_v1	233001	234000	142	0.0181365	hypothetical protein	PVP01_0903600.1
PvP01_09_v1	234001	235000	72	0.0142346	hypothetical protein	PVP01_0903600.1
PvP01_09_v1	235001	236000	69	0.0185616
PvP01_09_v1	236001	237000	84	0.0182413
PvP01_09_v1	237001	238000	73	0.019515
PvP01_09_v1	238001	239000	54	0.0164496	hypothetical protein	PVP01_0903700.1
PvP01_09_v1	239001	240000	45	0.0103866	hypothetical protein	PVP01_0903700.1
PvP01_09_v1	240001	241000	53	0.0179235
PvP01_09_v1	241001	242000	42	0.0106201
PvP01_09_v1	242001	243000	29	0.00934762
PvP01_09_v1	243001	244000	52	0.0161749
PvP01_09_v1	244001	245000	50	0.0113389
PvP01_09_v1	247001	248000	39	0.00466269
PvP01_09_v1	248001	249000	45	0.0108026
PvP01_09_v1	249001	250000	44	0.0159132
PvP01_09_v1	253001	254000	16	0.00480662	conserved Plasmodium protein	PVP01_0903800.1
PvP01_09_v1	260001	261000	29	0.00576102
PvP01_09_v1	264001	265000	25	0.00668871
PvP01_09_v1	268001	269000	14	0.00480369
PvP01_09_v1	272001	273000	33	0.00896003
PvP01_09_v1	273001	274000	16	0.00638627	actin-like protein, ALP2a	PVP01_0904400.1
PvP01_09_v1	276001	277000	18	0.00533451
PvP01_09_v1	295001	296000	25	0.00632365
PvP01_09_v1	1459001	1460000	16	0.00437695	apical membrane antigen 1, AMA1	PVP01_0934200.1
PvP01_09_v1	2125001	2126000	52	0.00418161	membrane associated erythrocyte binding-like protein, MAEBL	PVP01_0948400.1
PvP01_09_v1	2150001	2151000	21	0.00442051
PvP01_09_v1	2187001	2188000	180	0.0327295	PIR	PVP01_0949400.1
PvP01_09_v1	2188001	2189000	54	0.0161693
PvP01_09_v1	2201001	2202000	129	0.0193819
PvP01_09_v1	2202001	2203000	58	0.0162359
PvP01_09_v1	2211001	2212000	45	0.00409938
PvP01_09_v1	2218001	2219000	47	0.00409386	PIR	PVP01_0949900.1
PvP01_09_v1	2221001	2222000	57	0.0133123	PIR	PVP01_0950000.1
PvP01_09_v1	2222001	2223000	108	0.0207644	PIR	PVP01_0950000.1
PvP01_09_v1	2223001	2224000	149	0.010018
PvP01_09_v1	2226001	2227000	34	0.0050159
PvP01_09_v1	2227001	2228000	71	0.00639482
PvP01_09_v1	2228001	2229000	68	0.00964047
PvP01_09_v1	2229001	2230000	135	0.025113
PvP01_09_v1	2230001	2231000	199	0.0404803
PvP01_09_v1	2231001	2232000	183	0.032825	PIR	PVP01_0950200.1
PvP01_09_v1	2232001	2233000	158	0.0337743	PIR	PVP01_0950200.1
PvP01_09_v1	2233001	2234000	240	0.0566167	PIR
PvP01_09_v1	2234001	2235000	254	0.0348932	PIR	PVP01_0950200.1
PvP01_09_v1	2235001	2236000	120	0.018543
PvP01_09_v1	2236001	2237000	193	0.0382925
PvP01_10_v1	146001	147000	22	0.00700528	conserved Plasmodium protein	PVP01_1002700.1
PvP01_10_v1	152001	153000	20	0.0047304
PvP01_10_v1	155001	156000	12	0.00507037	formin 1, FRM1	PVP01_1002900.1
PvP01_10_v1	170001	171000	18	0.00742052	conserved Plasmodium protein	PVP01_1003200.1	XAP-5 DNA binding protein	PVP01_1003300.1
PvP01_10_v1	184001	185000	19	0.00595511	conserved Plasmodium protein	PVP01_1003600.1
PvP01_10_v1	188001	189000	24	0.00924886	phosphoenolpyruvate/phosphate translocator, PPT	PVP01_1003700.1
PvP01_10_v1	313001	314000	41	0.00439389	conserved Plasmodium protein	PVP01_1007200.1
PvP01_10_v1	315001	316000	42	0.00442112	conserved Plasmodium protein	PVP01_1007200.1
PvP01_10_v1	394001	395000	15	0.00419068
PvP01_10_v1	1301001	1302000	30	0.00759518	conserved Plasmodium protein	PVP01_1030100.1
PvP01_10_v1	1302001	1303000	28	0.00975448
PvP01_10_v1	1303001	1304000	18	0.00535255	60S ribosomal protein L31	PVP01_1030200.1
PvP01_10_v1	1304001	1305000	28	0.00632632	myosin B, MyoB	PVP01_1030300.1
PvP01_10_v1	1331001	1332000	14	0.00603919
PvP01_10_v1	1332001	1333000	46	0.0132288
PvP01_10_v1	1333001	1334000	44	0.0139091	merozoite surface protein 3, MSP3	PVP01_1031000.1
PvP01_10_v1	1371001	1372000	28	0.00974404
PvP01_10_v1	1372001	1373000	20	0.00754722
PvP01_10_v1	1374001	1375000	19	0.00488745	4-diphosphocytidyl-2-C-methyl-D-erythritol kinase, IspE	PVP01_1031900.1
PvP01_10_v1	1375001	1376000	18	0.00518634
PvP01_10_v1	1383001	1384000	18	0.00437918
PvP01_10_v1	1384001	1385000	20	0.00519374	conserved Plasmodium protein	PVP01_1032400.1
PvP01_10_v1	1388001	1389000	36	0.0122681
PvP01_10_v1	1406001	1407000	19	0.00735798	vacuolar protein sorting-associated protein 11, VPS11	PVP01_1033000.1
PvP01_10_v1	1407001	1408000	27	0.00734078
PvP01_10_v1	1441001	1442000	34	0.00496866
PvP01_10_v1	1455001	1456000	16	0.00519491
PvP01_11_v1	75001	76000	15	0.00422422
PvP01_11_v1	104001	105000	18	0.00514508	conserved protein	PVP01_1102500.1
PvP01_12_v1	788001	789000	11	0.00450331	hypothetical protein	PVP01_1219200.1
PvP01_12_v1	799001	800000	49	0.00621445	MSP7-like protein	PVP01_1219600.1
PvP01_12_v1	800001	801000	35	0.0100956	MSP7-like protein	PVP01_1219600.1
PvP01_12_v1	801001	802000	21	0.00665556
PvP01_12_v1	2358001	2359000	15	0.00444022	AP2 domain transcription factor AP2-O5, ApiAP2	PVP01_1257500.1
PvP01_12_v1	2988001	2989000	20	0.00587919	conserved Plasmodium protein	PVP01_1270700.1
PvP01_12_v1	2989001	2990000	13	0.00538079
PvP01_13_v1	32001	33000	23	0.00640844	liver stage associated protein 1, LSAP1	PVP01_1300600.1
PvP01_13_v1	79001	80000	12	0.00501618
PvP01_13_v1	155001	156000	27	0.0109741	sexual stage-specific protein, G37	PVP01_1303600.1
PvP01_13_v1	931001	932000	18	0.00432894
PvP01_13_v1	1938001	1939000	16	0.00501121
PvP01_13_v1	2009001	2010000	15	0.00653241	U2 snRNP-associated SURP motif-containing protein, SR140	PVP01_1346100.1
PvP01_13_v1	2014001	2015000	29	0.00870628
PvP01_13_v1	2015001	2016000	31	0.0111353
PvP01_13_v1	2016001	2017000	30	0.00986922	zinc finger protein	PVP01_1346400.1
PvP01_14_v1	31001	32000	21	0.00702558
PvP01_14_v1	32001	33000	32	0.00512393
PvP01_14_v1	33001	34000	30	0.00479716
PvP01_14_v1	56001	57000	27	0.00499578	cytoadherence linked asexual protein, CLAG	PVP01_1401400.1
PvP01_14_v1	57001	58000	31	0.00558654	cytoadherence linked asexual protein, CLAG	PVP01_1401400.1
PvP01_14_v1	3008001	3009000	57	0.0127913
PvP01_14_v1	3009001	3010000	125	0.0321304	Plasmodium exported protein	PVP01_1470400.1
