# Supplementary material for: Population genomics reveals the expansion of highly inbred Plasmodium vivax lineages in the main malaria hotspot of Brazil
Source: PLoS Negl Trop Dis. 2020 Oct 28;14(10):e0008808. doi: 10.1371/journal.pntd.0008808 (PMC7592762; doi:10.1371/journal.pntd.0008808)
Supplement: S1 Dataset — (XLSX) [file pntd.0008808.s005.xlsx]

## Sheet: Total
Supplementary Table S3. SNPs in select genes putatively associated with antimalarial drug resistance in P. vivax genome sequences from Mâncio Lima (ML).
Gene	Chr	Type	Nucleotide change	Amino change	Frequency in ML
dhfr	5	synonymous	A-G	Ala15Ala	1/38
		synonymous	C-T	Val19Val	2/38
		missense	G-A	Arg58Lys	1/38
		synonymous	T-C	Tyr69Tyr	37/38
dhps	14	missense	C-T	Arg599Lys	6/38
		missense	G-C	Ser382Cys	11/38
mdr1	10	synonymous	T-C	Lys1355Lys	2/38
		missense	A-G	Met958Thr	16/38
		missense	G-T	Leu908Met	2/38
		missense	C-T	Asp500Asn	34/38
mrp1	2	missense	G-T	Ala1606Asp	6/38
		missense	C-T	Ala1606Thr	6/38
		missense	G-A	His1586Tyr	2/38
		missense	C-T	Val1544Ile	6/38
		missense	T-C	Ile1480Val	2/38
		missense	T-C	Ile1478Val	5/38
		synonymous	T-G	Ile1232Ile	15/38
		synonymous	A-G	Tyr1064Tyr	12/38
		missense	C-G	Glu906Gln	19/38
		synonymous	A-G	Asn568Asn	20/38
mrp2	14	synonymous	C-T	Val1943Val	3/38
		missense	C-G	Glu1407Gln	10/38
		missense	T-A	Asn1251Tyr	1/38
		missense	G-A	Pro1184Ser	25/38
		missense	C-A	Ala1094Ser	27/38
		missense	T-C	Met1010Val	3/38
		missense	C-A	Ser669Ile	2/38
		missense	A-C	Met282Arg	1/38
		synonymous	G-C	Leu153Leu	35/38
		synonymous	G-T	Thr137Thr	5/38

## Sheet: DHFR
CHRM	POS	REF	ALT	1.15	1.20	1.26	1.29	1.29	1.29	1.35	1.4	1.45	1.65	1.68	1.86	140	2.2	2.4	2.43	2.45	2.64	2.83	43	44	131	132	2.47	1382.446	162B	1-44.	1-50.	1-54.	1-58.	1-67.	1-73.	1-76.	2-1.	2-62.	2-74.	2-75.	2-82.
PvP01_05_v1	1077406	A	G	0	0	0	0	0	0	1	0	0	0	0	0	0	0	0	0	0	0	0	0	0	0	0	0	0	0	0	0	0	0	0	0	0	0	0	0	0	0
PvP01_05_v1	1077418	C	T	0	0	1	0	1	0	0	0	0	0	0	0	0	0	0	0	0	0	0	0	0	0	0	0	0	0	0	0	0	0	0	0	0	0	0	0	0	0
PvP01_05_v1	1077534	G	A	0	0	0	0	0	0	0	0	0	0	0	0	0	0	0	0	0	0	0	0	0	0	0	0	0	0	0	0	0	1	0	0	0	0	0	0	0	0
PvP01_05_v1	1077568	T	C	1	1	1	1	1	1	0	1	1	1	1	1	1	1	1	1	1	1	1	1	1	1	1	1	1	1	1	1	1	1	1	1	1	1	1	1	1	1
1	ALT
0	REF
-1	MISS

## Sheet: DHPS
CHRM	POS	REF	ALT	1.15	1.20	1.26	1.29	1.29	1.29	1.35	1.4	1.45	1.65	1.68	1.86	140	2.2	2.4	2.43	2.45	2.64	2.83	43	44	131	132	2.47	1382.446	162B	1-44.	1-50.	1-54.	1-58.	1-67.	1-73.	1-76.	2-1.	2-62.	2-74.	2-75.	2-82.
PvP01_14_v1	1270263	C	T	0	0	0	0	1	1	0	0	0	0	0	0	0	0	0	0	1	0	1	0	0	1	0	1	0	0	0	0	0	0	0	0	0	0	0	0	0	0
PvP01_14_v1	1270914	G	C	0	0	1	0	1	1	0	0	0	0	0	0	0	1	0	0	1	0	1	0	0	1	0	1	1	0	0	0	1	0	0	0	0	0	1	0	0	0
1	ALT
0	REF
-1	MISS

## Sheet: mdr1
CHRM	POS	REF	ALT	1.15	1.20	1.26	1.29	1.29	1.29	1.35	1.4	1.45	1.65	1.68	1.86	140	2.2	2.4	2.43	2.45	2.64	2.83	43	44	131	132	2.47	1382.446	162B	1-44.	1-50.	1-54.	1-58.	1-67.	1-73.	1-76.	2-1.	2-62.	2-74.	2-75.	2-82.
PvP01_10_v1	479069	T	C	0	1	0	0	1	0	0	0	0	0	0	0	0	0	0	0	0	0	0	0	0	0	-1	0	0	0	0	0	0	0	0	0	0	0	0	0	0	0
PvP01_10_v1	480261	A	G	1	0	0	1	0	1	0	0	1	1	1	0	1	0	0	0	0	1	0	0	1	0	-1	0	0	0	1	1	0	0	0	1	1	1	0	1	1	0
PvP01_10_v1	480412	G	T	0	0	0	0	0	0	0	0	0	0	0	0	0	0	0	0	0	0	0	0	0	0	0	0	0	0	0	0	0	0	1	0	0	0	0	0	0	1
PvP01_10_v1	481636	C	T	1	0	0	1	0	1	1	1	1	1	1	1	1	1	1	1	1	1	1	1	1	1	1	1	1	1	1	1	1	1	1	1	1	1	1	1	1	0
1	ALT
0	REF
-1	MISS

## Sheet: mrp1
CHRM	POS	REF	ALT	1.15	1.20	1.26	1.29	1.29	1.29	1.35	1.4	1.45	1.65	1.68	1.86	140	2.2	2.4	2.43	2.45	2.64	2.83	43	44	131	132	2.47	1382.446	162B	1-44.	1-50.	1-54.	1-58.	1-67.	1-73.	1-76.	2-1.	2-62.	2-74.	2-75.	2-82.
PvP01_02_v1	154107	G	T	0	0	0	0	1	0	0	0	0	0	0	1	1	0	1	0	0	0	0	0	0	0	1	0	0	1	0	0	0	0	0	0	0	0	0	0	0	1
PvP01_02_v1	154108	C	T	0	0	0	0	1	0	0	0	0	0	0	1	1	0	1	0	0	0	0	0	0	0	1	0	0	1	0	0	0	0	0	0	0	0	0	0	0	1
PvP01_02_v1	154168	G	A	0	0	0	0	0	0	0	0	0	0	0	0	0	1	0	0	0	0	0	0	0	0	0	0	0	0	0	0	1	0	0	0	0	0	0	0	0	0
PvP01_02_v1	154294	C	T	0	0	0	0	0	0	0	0	0	0	0	1	1	0	1	0	0	0	0	0	0	0	1	0	0	1	0	0	0	0	0	0	0	0	0	0	0	1
PvP01_02_v1	154486	T	C	0	0	1	0	0	0	0	0	0	0	0	0	0	0	0	0	0	0	0	0	0	0	0	0	0	0	0	0	0	1	0	0	0	0	0	0	0	0
PvP01_02_v1	154492	T	C	0	0	0	0	1	0	0	0	0	0	0	0	0	1	0	0	0	0	0	0	1	0	0	0	1	0	0	0	1	0	0	0	0	0	0	0	0	0
PvP01_02_v1	155228	T	G	0	0	1	0	1	0	1	0	0	0	0	1	1	1	1	0	1	0	0	0	1	0	1	0	1	1	0	0	1	1	0	0	0	0	0	0	0	1
PvP01_02_v1	155732	A	G	0	0	1	0	1	0	1	0	0	0	0	0	0	1	0	0	1	0	1	1	1	1	0	0	1	0	0	0	1	1	0	0	0	0	0	0	0	0
PvP01_02_v1	156208	C	G	1	1	0	1	0	1	0	-1	1	1	1	0	0	0	0	1	0	1	0	0	0	0	0	1	0	0	1	1	0	0	1	1	1	1	1	1	1	0
PvP01_02_v1	157220	A	G	1	1	0	1	0	1	0	1	1	1	1	0	-1	0	0	1	0	1	0	0	0	0	-1	1	0	0	1	1	0	0	1	1	1	1	1	1	1	0
1	ALT
0	REF
-1	MISS

## Sheet: mrp2
CHRM	POS	REF	ALT	1.15	1.20	1.26	1.29	1.29	1.29	1.35	1.4	1.45	1.65	1.68	1.86	140	2.2	2.4	2.43	2.45	2.64	2.83	43	44	131	132	2.47	1382.446	162B	1-44.	1-50.	1-54.	1-58.	1-67.	1-73.	1-76.	2-1.	2-62.	2-74.	2-75.	2-82.
PvP01_14_v1	2052294	C	T	0	0	1	0	0	0	0	0	0	0	0	0	1	0	0	0	0	1	0	0	0	0	0	0	0	0	0	0	0	0	0	0	0	0	0	0	0	0
PvP01_14_v1	2053904	C	G	0	0	0	0	1	0	0	0	0	0	0	1	0	1	1	0	0	0	0	0	0	0	1	1	1	1	0	0	1	1	0	0	0	0	0	0	0	0
PvP01_14_v1	2054372	T	A	0	0	0	0	0	0	1	0	0	0	0	0	0	0	0	0	0	0	0	0	0	0	0	0	0	0	0	0	0	0	0	0	0	0	0	0	0	0
PvP01_14_v1	2054573	G	A	1	1	0	1	1	0	0	0	1	0	1	1	0	0	1	0	1	0	1	1	1	1	1	0	1	1	1	0	0	0	1	1	1	1	1	1	1	1
PvP01_14_v1	2054843	C	A	1	1	0	1	0	1	0	1	1	1	1	1	0	0	1	1	1	0	1	1	1	1	1	0	0	1	1	1	0	0	1	1	1	1	1	1	1	1
PvP01_14_v1	2055095	T	C	0	0	1	0	0	0	0	0	0	0	0	0	1	0	0	0	0	1	0	0	0	0	0	0	0	0	0	0	0	0	0	0	0	0	0	0	0	0
PvP01_14_v1	2056117	C	A	0	0	0	0	1	0	0	0	0	0	0	0	0	0	0	0	0	0	0	0	0	0	0	0	1	0	0	0	0	0	0	0	0	0	0	0	0	0
PvP01_14_v1	2057278	A	C	0	0	1	0	0	0	0	0	0	0	0	0	0	0	0	0	0	0	0	0	0	0	0	0	0	0	0	0	0	0	0	0	0	0	0	0	0	0
PvP01_14_v1	2057664	G	C	1	1	1	1	0	1	1	1	1	1	1	1	1	1	1	1	1	1	1	1	1	1	-1	1	0	1	1	1	1	1	1	1	1	1	1	1	1	1
PvP01_14_v1	2057712	G	T	0	0	1	0	0	0	0	0	0	0	0	1	0	0	1	0	0	0	0	0	0	0	1	0	0	1	0	0	0	0	0	0	0	0	0	0	0	0
1	ALT
0	REF
-1	MISS
